# Supplementary material for: Impact of demography on linked selection in two outcrossing Brassicaceae species
Source: Ecol Evol. 2019 Aug 13;9(17):9532–45. doi: 10.1002/ece3.5463 (PMC6745670; doi:10.1002/ece3.5463)
Supplement: Supplementary file 2 [file ECE3-9-9532-s002.xlsx]

## Sheet: Summary_stats
Individual	0-fold sites	0-fold prop het	0-fold sites, no filter	0-fold prop het, no filter	0-fold proportion filtered	4-fold sites	4-fold prop het	4-fold sites, no filter	4-fold prop het, no filter	4-fold proportion filtered	Ig_slop2000_high_rec* sites	Ig_slop2000_high_rec* prop het	Ig_slop2000_high_rec* sites, no filter	Ig_slop2000_high_rec* prop het, no filter	Ig_slop2000_high_rec proportion filtered	Intergenic sites	Intergenic prop het	Intergenic sites, no filter	Intergenic prop het, no filter	Intergenic proportion filtered	Reads total	Read mapped	Mapped %	Properly paired	Prop pair %	Mean coverage	sd coverage	Mean mapping quality**
Sp154-4g_CGTACG_L004_R1_001	1.85282e+07	0.00347932	1.92131e+07	0.00405941	0.964352	4243542	0.0113394	4398114	0.0122908	0.964855	2599094	0.00847658	2900540	0.0114715	0.896072	4.0282e+07	0.0089093	4.45016e+07	0.011482	0.90518	42951847	39527251	92.03	36354316	85.47	9.92541	14.2298	35.2197
Sp164-1g_GGTAGC_L004_R1_001	1.8593e+07	0.00362394	19290372	0.00429612	0.96385	4.25815e+06	0.0116444	4.41578e+06	0.0127659	0.964303	2644435	0.00857802	2.95641e+06	0.0121885	0.894474	4.10624e+07	0.00935892	45495949	0.0122789	0.902551	87779020	79710862	90.81	73136150	84.15	18.7424	21.2352	34.7675
SP-1_GAATTCGT-TATAGCCT_L006_R1_001	1.84648e+07	0.00341132	19188197	0.0039939	0.962298	4229727	0.0111609	4393367	0.0121123	0.962753	2.61494e+06	0.00765249	2929206	0.0110996	0.892714	4.05917e+07	0.00910271	4.50403e+07	0.0118419	0.90123	60390326	53888143	89.23	48347240	80.95	14.0875	17.0937	34.2353
SP21_CTATAC_L005_R1_001	1.85025e+07	0.0035379	19234930	0.00417195	0.961922	4238102	0.0114755	4403699	0.012516	0.962396	2594960	0.00870648	2898303	0.0118756	0.895338	4.03447e+07	0.00927116	4.47143e+07	0.0119951	0.902278	61554506	46284154	75.19	42239590	69.23	12.1582	16.2408	30.2077
SP-2_AGCGATAG-GGCTCTGA_L007_R1_001	18485983	0.0033407	19181163	0.00390202	0.963757	4233686	0.0109172	4.39128e+06	0.0118713	0.964111	2617023	0.0083449	2922237	0.0117062	0.895555	40493005	0.00861844	44852030	0.0113013	0.902813	53040525	48233577	90.94	43606250	83.09	12.3111	15.6052	34.3794
Sp3-5g_GTTTCG_L004_R1_001	1.84841e+07	0.00346731	19184156	0.0040174	0.963507	4233691	0.0114806	4391875	0.0123821	0.963983	2.572e+06	0.00791912	2857326	0.0109061	0.900142	40023000	0.0090163	4.4184e+07	0.0115683	0.905825	34870483	31728107	90.99	28994724	84.02	8.05747	12.8734	35.5308
SP-3_TAATGCGC-CCTATCCT_ALL_R1_001	18533580	0.00368361	1.9259e+07	0.00434864	0.962336	4244844	0.0118206	4408627	0.0128786	0.962849	2650573	0.00915139	2966401	0.0124565	0.893532	4.09908e+07	0.00939476	45501674	0.0123069	0.900865	74966573	67264386	89.73	61237374	82.56	16.9606	19.0553	34.0756
SP-4_TCCGCGAA-ATAGAGGC_L007_R1_001	18508332	0.00342668	19232699	0.00405499	0.962337	4239282	0.0112486	4402884	0.012245	0.962842	2627695	0.00781165	2.94059e+06	0.0112835	0.893593	4.08042e+07	0.0089819	4.53011e+07	0.0117875	0.900733	79092301	69994500	88.5	64325782	82.16	18.3404	20.4047	33.8217
SP-5_GAATTCGT-CCTATCCT_L006_R1_001	18495107	0.0033545	1.9215e+07	0.00397508	0.962534	4235673	0.0110437	4398697	0.0120431	0.962938	2624726	0.00824425	2939367	0.0116542	0.892956	4.07188e+07	0.00885789	45164814	0.0116396	0.901561	67931798	60210792	88.63	54885348	81.65	15.4488	18.1542	33.4957
SP-6_ATTCAGAA-CAGGACGT_ALL_R1_001	18363674	0.00327623	19086605	0.00378511	0.962124	4.20651e+06	0.0109849	4.36981e+06	0.0118576	0.962632	2581438	0.00762992	2.87513e+06	0.01058	0.897851	39968020	0.00859173	44258119	0.0111126	0.903066	35143339	32714279	93.09	30447480	87.53	7.28185	11.5545	34.2613
Sp76-3g_GAGTGG_L004_R1_001	18607597	0.00363753	19285469	0.00431036	0.964851	4261938	0.011735	4414745	0.0127783	0.965387	2631981	0.008301	2942255	0.0118324	0.894546	4.11123e+07	0.0092593	4.54719e+07	0.012161	0.904125	89182089	81837272	91.76	75422030	85.37	18.9464	21.6138	34.2464
SP-7_ATTCAGAA-AGGCGAAG_ALL_R1_001	1.84961e+07	0.00342536	1.92018e+07	0.0039803	0.963249	4236562	0.0111968	4396302	0.0120758	0.963665	2622527	0.00849112	2924847	0.0117428	0.896637	40647529	0.00883026	4.50305e+07	0.0115407	0.902667	66620878	60626706	91	55063110	83.44	13.2034	16.3016	32.9989
A. lyrata mean	1.85052e+07	0.00347203	1.92144e+07	0.00407461	0.963093	4.23848e+06	0.0113373	4.39876e+06	0.0123181	0.963559	2.61512e+06	0.00827558	2.92105e+06	0.0115664	0.895284	4.05865e+07	0.00901606	4.49597e+07	0.0117513	0.902741	6.27936e+07	5.60017e+07	89.325	5.11716e+07	82.4683	13.7886	17.0302	33.9367
Cg89_11-KS3_CAGATC_L001_R1_001	19972508	0.00438759	20088950	0.00466453	0.994204	4647611	0.018598	4.67354e+06	0.0192066	0.994452	2702430	0.0206484	2.82874e+06	0.0229364	0.955349	4.00242e+07	0.0169406	41066366	0.0182302	0.974621	44424426	40615690	91.43	33901036	76.84	16.0939	15.8036	33.9707
Cg89-13-KS3_GTCCGC_L004_R1_001	1.9959e+07	0.00520362	20072159	0.00547111	0.99436	4643729	0.0227818	4.66886e+06	0.0233943	0.994617	2.70658e+06	0.0224859	2829079	0.0245353	0.9567	4.00021e+07	0.0199518	41021073	0.0211184	0.97516	36555526	32936049	90.1	25565354	70.42	12.2048	14.3564	31.5277
Cg89_14-KS2_ACAGTG_L001_R1_001	19937140	0.00439881	20048585	0.00466183	0.994441	4639399	0.0188121	4.66414e+06	0.0193819	0.994695	2696410	0.019185	2803603	0.0209131	0.961766	3.97088e+07	0.0165722	40708926	0.0176569	0.975431	40449907	37406740	92.48	28713092	71.47	13.0341	15.1044	30.3779
Cg89-15-KS3_CAGATC_L003_R1_001	19940372	0.00539501	2.00646e+07	0.00566986	0.993808	4640305	0.0232288	4.66785e+06	0.0238386	0.994099	2745616	0.0229388	2889569	0.025062	0.950182	40079778	0.02028	4.12202e+07	0.0215668	0.972333	39378252	35919950	91.22	29892100	76.46	13.1838	15.0377	31.8997
Cg89-16-KS3_CGATGT_L003_R1_001	1.99549e+07	0.00533219	2.00807e+07	0.00559255	0.993734	4643638	0.0234305	4671561	0.0240238	0.994023	2.73899e+06	0.0223637	2874257	0.0243632	0.952938	40213276	0.0203691	41317513	0.0215816	0.973274	39721385	35945147	90.49	29048590	73.65	12.6735	14.885	30.8198
Cg89_18-KS3_AGTTCC_L002_R1_001	19974315	0.00515237	20074131	0.00538795	0.995028	4.64743e+06	0.0227191	4669715	0.0232911	0.995228	2.77208e+06	0.0216619	2894864	0.0234988	0.957586	40046117	0.0196488	4.1064e+07	0.020696	0.975211	37437362	33214469	88.72	25097732	67.53	11.5981	14.0087	29.9232
Cg89_1-KS2_ACTTGA_L001_R1_001	19998022	0.00539844	2.01085e+07	0.00567832	0.994504	4.65316e+06	0.0234454	4.67761e+06	0.0240595	0.994772	2714835	0.0221812	2.83684e+06	0.0242736	0.956994	4.03403e+07	0.0202348	4.14008e+07	0.021455	0.974385	50139530	43992788	87.74	35054892	70.36	16.7568	16.5327	32.1612
Cg89-22-KS2_ATCACG_L003_R1_001	19977705	0.00524733	20103005	0.00551219	0.993767	4648414	0.0228013	4.67634e+06	0.0233521	0.994028	2709653	0.0221986	2850200	0.0243119	0.950689	40274165	0.0198916	41382189	0.0210769	0.973225	40887365	38350241	93.79	30751872	75.76	13.4432	15.6817	31.114
Cg89-23-KS2_TTAGGC_L003_R1_001	19962068	0.00526667	20076110	0.00553925	0.99432	4644611	0.0227478	4669963	0.0233324	0.994571	2734407	0.0225472	2860493	0.0247213	0.955922	4.02185e+07	0.0199592	41284115	0.0211966	0.974188	39708829	35176016	88.58	27231844	69.13	12.0346	14.9613	29.6571
Cg89-27-KS2_GATCAG_L004_R1_001	1.99314e+07	0.00517376	20051328	0.0054274	0.994018	4637509	0.0225015	4664080	0.0230952	0.994303	2.68022e+06	0.021574	2.80845e+06	0.0236699	0.95434	39890094	0.0196128	40944355	0.0208656	0.974251	36344361	33869605	93.19	25689698	71.45	9.38272	14.8494	26.2883
Cg89_2-KS1_ACTGAT_L003_R1_001	1.99682e+07	0.00530099	20093356	0.00557396	0.99377	4.6467e+06	0.0229293	4674421	0.0235159	0.99407	2719328	0.0223835	2.85392e+06	0.024458	0.95284	40333947	0.0201151	41443007	0.0213284	0.973239	41739282	37706098	90.34	31784518	76.65	15.2907	15.6677	34.0657
Cg89-4-KS3_TAGCTT_L004_R1_001	1.99706e+07	0.00529908	2.00839e+07	0.00556656	0.994357	4.64684e+06	0.0228763	4671984	0.023469	0.994619	2.74205e+06	0.0223173	2862867	0.0244635	0.957797	40301417	0.0199808	41352399	0.0211899	0.974585	38413796	35131454	91.46	28018276	73.46	12.4632	14.7389	31.1286
C. grandiflora mean	1.99622e+07	0.00512965	2.00788e+07	0.00539546	0.994193	4.64495e+06	0.0222393	4.67084e+06	0.02283	0.994457	2.72188e+06	0.0218738	2.84941e+06	0.0239339	0.955259	4.01194e+07	0.0194631	4.11838e+07	0.0206635	0.974159	4.04333e+07	3.66887e+07	90.795	2.92291e+07	72.765	13.1799	15.1356	31.0778
* Intergenic, at least 2000 bp from genes, high recombination rate regions (75 % top 50 kb windows)
**for i in *bam;do echo -n $i" "; samtools view $i | awk '{sum+=$5} END { print "Mean MAPQ =",sum/NR}';done
